# Supplementary material for: Mesenchymal to epithelial transition driven by canine distemper virus infection of canine histiocytic sarcoma cells contributes to a reduced cell motility in vitro
Source: J Cell Mol Med. 2020 Jul 6;24(16):9332–48. doi: 10.1111/jcmm.15585 (PMC7417708; doi:10.1111/jcmm.15585)
Supplement: Supplementary file 9 — Table S1 [file JCMM-24-9332-s009.xlsx]

## Sheet: MICROARRAY DATASET ORDERED
Canine gene symbol	Fold change	p-value	Gene name	Functional group	References
TUBA4A	-196.54	<0.001	Ttubulin, alpha 4a	iInvasion and angiogenesis	Mendez, Kojima, and Goldman 2010
LAMA3	-52	<0.001	Laminin α3	iInvasion and angiogenesis	Lee et al. 2018
WLS	-51.94	<0.001	Wwntless	EMT/MET	Krock et al. 2011 , Das et al. 2012, Li et al. 2012
ITGA7	-30.73	<0.001	Integrin α7	iInvasion and angiogenesis	Lee et al. 2018
CXCR4	-13.4846	<0,001	chemokine (C-X-C motif) receptor 4	Invasion and angiogenesis	Krock et al. 2011
LTBP1	-10.72	<0.001	Latent transforming growth factor beta binding protein 1	EMT/MET	Sun et al. 2017, Todorovic et al. 2011
CLTCL1	-8.998	<0.001	Clathrin, heavy chain-like1	EMT/MET	Todorovic et al. 2007
IGF2R	-7.35	<0.001	Insulin-like growth factor 2 receptor	Invasion and angiogenesis-;EMT/MET	Yang et al. 2014, Lee et al. 2018, Janda al. 2006
IGFBP7	-6.16	<0.001	Insulin-like growth factor binding protein 7	Invasion and angiogenesis-;EMT/MET	Yang et al. 2014, Lee et al. 2018, Janda al. 2006
BHLHE41	-4.32	<0.001	Basic helix loop helix e41	EMT/MET	Wu et al. 2019
RAB6B	-3.57	<0.001	RAB6B, member RAS oncogene family	EMT/MET	Govindarajalu et al. 2018
CAV1	-3.381	<0.001	Caveolin 1	EMT/MET	Zhang et al. 2017
RASA1	-3.3	<0.001	RAS p21 protein activator (GTPase activating protein) 1	EMT/MET	Govindarajalu et al. 2018
TGFB2	-3.2	<0.001	Transforming growth factor, beta 2	EMT/MET	Yang et al. 2014
CAV2	-3.03	<0.001	Caveolin 2	EMT/MET	Prunier and Howe 2005
FN1	-2.7	<0.001	Fibronectin 1	EMT/MET	Yang et al. 2014
ITGA6	-2.6	<0.001	Integrin α6	Iinvasion and angiogenesis	Lee et al. 2018
ITGB1	-2.54	<0.001	Integrin, beta 1	Iinvasion and angiogenesis -; EMT/MET	Lee et al. 2018
RAB13	-2.38	<0.001	RAB13, member RAS oncogene family	EMT/MET	Govindarajalu et al. 2018
LEF1	-2.29	<0.001	Lymphoid enhancer-binding factor 1	EMT/MET	Krock et al. 2011 , Das et al. 2012, Li et al. 2012
FZD2	-1.99	<0.001	Frizzled family receptor 2	EMT/MET	Krock et al. 2011 , Das et al. 2012, Li et al. 2012
MYOF	-1.9	<0.001	Myoferlin	Iinvasion and angiogenesis -; EMT/MET	Saito et al. 2006, Dong et al. 2019, Volakis et al. 2014
FGF2	-1.84243	0.00274514	fibroblast growth factor 2 (basic)	Invasion and angiogenesis	Krock et al. 2011
LRP1	-1.7207	0.0022	low density lipoprotein receptor-related protein 1	Invasion and angiogenesis	Krock et al. 2011
AMFR	-1.528	0.042	autocrine motility factor receptor, E3 ubiquitin protein ligase	Invasion and angiogenesis	Krock et al. 2011
WNT7A	-1,517	0,049	wingless-type MMTV integration site family, member 7A	EMT/MET	Krock et al. 2011 , Das et al. 2012, Li et al. 2012
ILK	-1.5169	0.025	integrin-linked kinase	Invasion and angiogenesis	Krock et al. 2011
PDGFRL	1.554	0.004	Platelet-derived growth factor receptor-like	EMT/MET	Dragoi et al. 2014
TGFBR1	1.7	<0.001	Ttransforming growth factor, beta receptor 1	EMT/MET	Yang et al. 2014
CSNK1G1	1.844	<0.001	Casein kinase 1, gamma 1	EMT/MET	Krock et al. 2011 , Das et al. 2012, Li et al. 2012
GSK3B	2.44	0.078	Glycogen synthase kinase 3 beta	EMT/MET	Krock et al. 2011 , Das et al. 2012, Li et al. 2012
CD44	2.65	<0.001	CD44 molecule (Indian blood group)	EMT/MET	Yang et al. 2014
SENP7	2.66	<0.001	SUMO/sentrin specific peptidase 7	EMT/MET	Lamouille and Derynck 2014
TWIST1	3.03	<0.001	Twist1	EMT/MET	Yang et al. 2014, Pfankuche, V.M., et al. 2016
CTNND1	3.06	<0,001	catenin (cadherin-associated protein), delta 1	EMT/MET	Yang et al. 2014
TGFBI	6.46	<0.001	Transforming growth factor, beta-induced	EMT/MET	Yang et al. 2014
KRT8	18.38	<0.001	Keratin 8	EMT/MET	Yang et al. 2014
CDH2	77.29	<0.001	Cadherin 2, type 1, N-cadherin (neuronal)	EMT/MET	Yang et al. 2014, Pfankuche, V.M., et al. 2016
LRP5	-1.32014	0.04	low density lipoprotein receptor-related protein 5	EMT/MET	Krock et al. 2011 , Das et al. 2012, Li et al. 2012
CTNNB1	-1.2934	<0,001	catenin (cadherin-associated protein), beta 1, 88kDa	EMT/MET	Yang et al. 2014
CTNNBL1	-1.24225	<0,001	catenin, beta like 1	EMT/MET	Yang et al. 2014
CD34	-1.08754	0.115	CD34 molecule	EMT/MET	Yang et al. 2014
GPI	-1.08085	0.0438343	glucose-6-phosphate isomerase	Invasion and angiogenesis	Krock et al. 2011
VIM	-1.032	0.0639	vimentin	EMT/MET	Yang et al. 2014
MTOR	-1.02664	0.5	mechanistic target of rapamycin (serine/threonine kinase)	EMT/MET	Yang et al. 2014
CD99	-1.019	0.498	CD99 molecule	Invasion and angiogenesis	Krock et al. 2011
WNT9A	-1.0007	0.296	wingless-type MMTV integration site family, member 9A	EMT/MET	Krock et al. 2011 , Das et al. 2012, Li et al. 2012
WNT3	-1.0006	0.343	wingless-type MMTV integration site family, member 3	EMT/MET	Krock et al. 2011 , Das et al. 2012, Li et al. 2012
SNAI2	-1.00014	0.425	snail homolog 2 (Drosophila)	EMT/MET	Yang et al. 2014
KRT14	-1	0.419	Keratin14	Invasion and angiogenesis; EMT/MET	Krock et al. 2011, Yang et al. 2014
SMAD2 /// SMAD3	-1	0.364	SMAD family member 2 /// SMAD family member 3	EMT/MET	Yang et al. 2014, Wu et al. 2019
APC	1	1	adenomatous polyposis coli	EMT/MET	Krock et al. 2011 , Das et al. 2012, Li et al. 2012
CDH1	1	0.344	Cadherin 1, type 1, E-cadherin (epithelial)	EMT/MET	Yang et al. 2014
DES	1	1	desmin	EMT/MET	Yang et al. 2014
IGF2	1	1	insulin-like growth factor 2 (somatomedin A)	Invasion and angiogenesis	Krock et al. 2011
KRT18	1	1	Keratin18	Invasion and angiogenesis; EMT/MET	Krock et al. 2011, Yang et al. 2014
SMAD3	1	1	SMAD family member 3	EMT/MET	Yang et al. 2014, Wu et al. 2019
SNAI1	1	1	snail homolog 1 (Drosophila)	EMT/MET	Yang et al. 2014
SYP	1	1	synaptophysin	EMT/MET	Yang et al. 2014
WISP1	1	1	WNT1 inducible signaling pathway protein 1	EMT/MET	Krock et al. 2011 , Das et al. 2012, Li et al. 2012
WNT1	1	1	wingless-type MMTV integration site family, member 1	EMT/MET	Krock et al. 2011 , Das et al. 2012, Li et al. 2012
WNT10A	1	1	wingless-type MMTV integration site family, member 10A	EMT/MET	Krock et al. 2011 , Das et al. 2012, Li et al. 2012
WNT10B	1	1	wingless-type MMTV integration site family, member 10B	EMT/MET	Krock et al. 2011 , Das et al. 2012, Li et al. 2012
WNT11	1	1	wingless-type MMTV integration site family, member 11	EMT/MET	Krock et al. 2011 , Das et al. 2012, Li et al. 2012
WNT16	1	1	wingless-type MMTV integration site family, member 16	EMT/MET	Krock et al. 2011 , Das et al. 2012, Li et al. 2012
WNT2	1	1	wingless-type MMTV integration site family, member 2	EMT/MET	Krock et al. 2011 , Das et al. 2012, Li et al. 2012
WNT4	1	1	wingless-type MMTV integration site family, member 4	EMT/MET	Krock et al. 2011 , Das et al. 2012, Li et al. 2012
WNT5A	1	1	wingless-type MMTV integration site family, member 5A	EMT/MET	Krock et al. 2011 , Das et al. 2012, Li et al. 2012
WNT5B	1	1	wingless-type MMTV integration site family, member 5B	EMT/MET	Krock et al. 2011 , Das et al. 2012, Li et al. 2012
WNT6	1	1	wingless-type MMTV integration site family, member 6	EMT/MET	Krock et al. 2011 , Das et al. 2012, Li et al. 2012
WNT7B	1	1	wingless-type MMTV integration site family, member 7B	EMT/MET	Krock et al. 2011 , Das et al. 2012, Li et al. 2012
WNT8A	1	1	wingless-type MMTV integration site family, member 8A	EMT/MET	Krock et al. 2011 , Das et al. 2012, Li et al. 2012
WNT8B	1	1	wingless-type MMTV integration site family, member 8B	EMT/MET	Krock et al. 2011 , Das et al. 2012, Li et al. 2012
WNT9B	1	1	wingless-type MMTV integration site family, member 9B	EMT/MET	Krock et al. 2011 , Das et al. 2012, Li et al. 2012
CTNNA1	1.007	0.727	catenin (cadherin-associated protein), alpha 1, 102kDa	EMT/MET	Yang et al. 2014
AXIN1	1.0088	0.25	axin 1	EMT/MET	Krock et al. 2011 , Das et al. 2012, Li et al. 2012
WIF1	1.013	0.328	WNT inhibitory factor 1	EMT/MET	Krock et al. 2011 , Das et al. 2012, Li et al. 2012
MMP2	1.02843	0.342288	matrix metallopeptidase 2 (gelatinase A, 72kDa gelatinase, 72kDa type IV collagenase)	Invasion and angiogenesis	Krock et al. 2011
CTNNA2	1.05	0.342	catenin (cadherin-associated protein), alpha 2	EMT/MET	Yang et al. 2014
CTNNA3	1.13563	0.311	catenin (cadherin-associated protein), alpha 3	EMT/MET	Yang et al. 2014
ZEB1	1.18467	0.00510147	zinc finger E-box binding homeobox 1	EMT/MET	Yang et al. 2014
SMAD2	1.277	<0,001	SMAD family member 2	EMT/MET	Yang et al. 2014, Wu et al. 2019
SNAI3	1.44526	<0,001	snail homolog 3 (Drosophila)	EMT/MET	Yang et al. 2014
ZEB2	1.47626	<0,001	zinc finger E-box binding homeobox 2	EMT/MET	Yang et al. 2014
